# Supplementary material for: Microtubules are not required to generate a nascent axon in embryonic spinal neurons in vivo
Source: EMBO Rep. 2022 Oct 4;23(11):e52493. doi: 10.15252/embr.202152493 (PMC9638849; doi:10.15252/embr.202152493)
Supplement: Supplementary file 4 — Movie EV2 [file EMBR-23-e52493-s021.zip]

Archive with 7 entries (4 files):
- Movie EV2/
- Movie EV2/Movie EV2.docx
- __MACOSX/
- __MACOSX/Movie EV2/
- __MACOSX/Movie EV2/._Movie EV2.docx
- Movie EV2/Movie EV2.avi
- __MACOSX/Movie EV2/._Movie EV2.avi
