# Supplementary material for: Microtubules are not required to generate a nascent axon in embryonic spinal neurons in vivo
Source: EMBO Rep. 2022 Oct 4;23(11):e52493. doi: 10.15252/embr.202152493 (PMC9638849; doi:10.15252/embr.202152493)
Supplement: Supplementary file 16 — Source Data for Figure 1 [file EMBR-23-e52493-s010.xlsx]

## Sheet: Fig1D,G-M
Axon and centroid coordinates at time of axon initiation
Cell	Scale _x000B_	Cell centroid			Site of axon initiation			Cell type
		x	y	z	x	y	z
E085_02_03	0.5	170.65	141.205	86.084	171.123	139.784	95	CoSA
E085_02_04_01	0.5	121.137	117.631	99.568	117.154	120.887	105	Unknown
E085_02_04_02	0.5	262.211	159.325	86.349	270.167	158.167	97	Unknown
E229_01_01	0.69	32.586	36.411	98.061	32.667	40.333	107	Unknown
E229_01_02	0.69	29.21	76.014	72.399	26	72	79	Unknown
E229_01_03	0.69	31.33	94.169	73.005	25	96.067	80	Unknown
E229_01_04	0.69	162.92	60.384	83.186	167	65.75	91	Unknown
E229_01_05	0.69	157.754	76.087	77.327	163.25	66.75	85	Unknown
E229_01_06	0.69	183.163	158.244	98.841	181.667	149.667	104	Unknown
E229_01_07	0.69	176.602	165.145	102.843	178.333	170	111	Unknown
E229_02_01	0.69	160.635	58.345	89.432	168.333	55.555	96	Unknown
E229_02_02	0.69	146.532	137.122	84.365	147.167	135.333	90	Unknown
E229_03_01	0.69	72.887	56.129	50.843	61.333	56.167	64	Unknown
E238_01_01_01	1.01	65.793	73.543	74.79	67	74	79	Unknown
E238_01_02_01	1.01	59.77	56.292	61.959	57.333	58.333	66	CoB
E238_01_02_02	1.01	162.074	91.914	64.428	169.5	92.25	69	Unknown
E238_01_03_01	1.01	140.049	34.501	21.094	146	33.75	26	Unknown
E238_01_03_02	1.01	118.495	131.076	37.383	125.125	131.375	43	UCoD
E238_01_03_03	1.01	126.293	144.629	41.065	131.167	144.333	46	UCoD
E238_01_03_04	1.01	67.13	117.854	48.331	66	117.875	55	UCoD
E238_01_03_05	1.01	68.582	132.578	40.476	66	134.167	46	Unknown
E238_03_02_01	0.686	27.058	46.74	67.485	28.333	50.667	73	Unknown
E238_03_02_02	0.686	40.185	68.507	65.874	39.833	70	75	Unknown
E238_03_02_03	0.686	189.916	107.569	57.918	197	105.667	63	Unknown
E238_03_02_04	0.686	190.253	125.765	76.224	186.333	127.667	82	Unknown
E238_03_02_05	0.686	27.901	87.085	64.025	22.667	89	71	Unknown
E252_01_03	0.5	34.936	35.2	129.803	33.09	33.279	143	VeLD
E252_01_04	0.5	39.86	38.783	133.565	39.723	40.624	149	CiA
E252_01_05	0.5	56.088	46.592	120.998	65.35	49.205	132	VeLD
E252_01_06	0.5	47.137	50.03	136.779	62.29	51.113	148	CiA
E252_02_01	0.5	47.316	50.565	92.222	35.73	50.318	104	UCoD
E252_02_02	0.5	53.381	50.969	83.826	55.306	41.93	98	UCoD
E252_07_01	0.5	52.052	47.65	59.456	59.23	39.87	77	VeLD
E252_08_01	0.5	52.35	53.612	80.527	65.231	47.612	93	CiA
E252_08_02	0.5	58.503	50.662	139.286	43.25	55.25	151	CiD
E278_05_05	0.5	48.508	49.863	28.477	44.833	49.833	39	CiA
E278_05_06	0.5	39.474	38.903	16.43	39	37	31	CiA
E303_01_01	0.5	172.144	166.174	45.677	164.25	171	55	CiA
E303_01_02	0.5	150.528	176.416	42.236	147.992	176.96	53	Unknown
E303_02_01	0.5	198.84	139.127	30.202	184.5	142.5	35	DoLA
E303_02_04	0.5	257.629	200.57	40.154	263.125	203	49	DoLA
E303_04_02	0.5	297.825	241.29	47.696	304.976	235.333	70	VeLD
E304_01_01_01	1	149.508	49.437	15.489	158.5	51.875	17	Unknown
E304_01_01_02	1	156.273	83.988	29.387	161	89.5	35	Unknown
E304_01_01_03	1	155.285	21.593	50.695	162	28.75	54	Unknown
E304_01_08_01	1	129.987	135.701	47.73	132.917	134	50	Unknown
E304_02_03_01	1	93.599	110.296	53.299	92.25	108.938	57	CoB
E304_02_03_02	1	97.799	112.85	44.769	95.125	111	48	CoSA
E304_02_03_03	1	131.76	122.647	47.991	133.443	120.671	54	Unknown
E304_02_06_01	1	90.477	96.839	58.953	87	97	63	UCoD
E304_02_06_03	1	148.563	106.93	61.17	151	106.375	68	Unknown
E304_02_06_04	1	148.561	134.609	67.889	148	133.667	72	UCoD
E320_03_01_09	0.5	66.423	32.675	58.361	81.248	33.014	69	CoSA
E320_03_02_01	0.5	51.384	51.826	82.046	44	55	95	UCoD
E320_03_02_02	0.5	55.515	49.758	103.29	48.143	57.908	117	DoLA
E320_03_02_03	0.5	51.991	58.884	99.389	46.037	62.012	116	DoLA
E320_03_02_04	0.5	53.807	41.756	69.17	63.644	43.764	80	UCoD
E320_03_02_05	0.5	54.87	52.562	65.555	71.75	51.75	70	CiA
E320_03_02_06	0.5	48.547	52.606	67.424	66.214	56.357	79	UCoD
E320_03_02_07	0.5	51.932	46.133	98.16	66.667	52.333	108	DoLA
E320_03_02_08	0.5	56.789	51.647	99.431	66.723	48.393	114	DoLA
E320_03_03_02	0.5	48.124	50.313	74.173	38.688	52.609	85	UCoD
E320_03_03_04	0.5	57.173	50.027	62.761	43.312	48.642	78	CoSA
E320_03_03_05	0.5	50.017	45.006	44.809	40.507	44.574	62	UCoD
E320_03_03_07	0.5	50.188	49.543	68.376	52.31	49.941	80	CoB
E320_03_03_12	0.5	41.25	51.617	45.924	51.657	53.676	58	UCoD
E320_03_03_15	0.5	50.912	49.063	59.095	56.875	52.312	72	UCoD
E320_03_04_03	0.8	36.261	39.232	64.761	29.414	40.957	75	CoSA
E320_03_04_04	0.8	32.164	36.318	60.621	27.275	38.884	68	CoPA
E320_03_04_07	0.5	57.094	48.764	54.438	63.378	53.314	65	CiD
E320_03_04_08	0.5	65.907	45.216	55.639	65.663	49.849	66	CiD
E320_03_05_01	0.5	51.561	35.737	94.375	48.213	35.846	104	VeLD
E320_03_06_01	0.5	48.134	49.872	99.414	43.945	52.482	115	CoB
E320_03_06_02	0.5	47.553	49.581	74.103	54	43.5	84	UCoD
E320_03_10_01	0.5	43.615	46.285	36.221	32.483	41.388	49	DoLA
E320_03_10_02	0.5	57.324	54.058	19.693	37.333	54.667	24	CoB
E320_03_10_03	0.5	58.276	44.024	68.144	61.481	42.686	82	CiA
E320_03_10_04	0.5	57.373	49.633	49.98	58.843	50.602	65	CoB
E320_03_10_05	0.5	52.951	48.204	33.885	66.667	47.333	48	CiA
E320_03_10_06	0.5	54.189	45.927	39.985	69.934	39.471	54	CiA
E320_03_11_01	0.8	38.904	35.442	34.186	51.99	33.417	43	CoSA
E320_03_11_02	0.8	28.814	34.909	41.608	39.735	32.971	48	CoSA
E320_03_12_01	0.5	55.643	49.884	84.989	37	49.75	87	CoSA
E320_03_12_02	0.5	58.645	52.146	109.627	51.737	53.912	119	CoSA
E320_03_12_03	0.5	44.206	49.473	96.284	52.662	45.299	110	CoSA
E320_03_12_04	0.5	48.857	53.348	124.156	62.625	62.125	136	CoSA
