# Supplementary material for: Microtubules are not required to generate a nascent axon in embryonic spinal neurons in vivo
Source: EMBO Rep. 2022 Oct 4;23(11):e52493. doi: 10.15252/embr.202152493 (PMC9638849; doi:10.15252/embr.202152493)
Supplement: Supplementary file 17 — Source Data for Figure 2 [file EMBR-23-e52493-s002.xlsx]

## Sheet: Fig2E
Cilum length measured in 5 minute intervals during movement from apical surface (first timepoint) to basal surface (final timepoint)
Time (mins)	Cilia 1 length	Cilia 2 length	Cilia 3 length	Cilia 4 length	Cilia 5 length	Cilia 6 length	Cilia 7 length
5	3.37	2.13	2.66	3.35	2.51	1.72	2.21
10	3.49	2.04	2.3	3.33	2.88	1.91	2.14
15	3.56	1.89	2.32	3.58	3.01	1.77	2.08
20	3.34	0.86	2.24	3.42	2.7	2.09	2.32
25	3.54	1.04	1.99	3.67	2.64	1.88	2.12
30	3.29	1.62	2.04	3.4	2.55	1.97	2.12
35	3.59	1.21	2.1	3.48	2.16	2.02	2.04
40	3.71	1.91	2	3.82	2.57	1.91	1.91
45	3.7	1.97	2.25	3.65	2.37	1.97	1.8
50	3.58	2.08	1.76	3.54	2.68	1.86	2.04
55	3.45	1.5	1.93	3.25	2.87	1.86	2.04
60	3.63		1.91	3.7	2.32	1.97	1.91
65	3.16		1.91	3.25	2.5	1.92	1.9
70	3.2		2.06	3.5	2.69	1.83	2.3
75			2.09	3.92	2.15	2.09	2.21

## Sheet: Fig2F
Cilium-centrosome distance (um)
away from midline	at midline
0.58	0.46
0.66	0.42
0.46	0.46
0.59	0.59
0.46	0.62
0.46	0.59
0.46	0.29
0.46	0.46
0.59	0.46
0.29	0.42
0.29	0.42
0.46	0.74
0.42	0.46
0.46	0.66
0.46	0.46
0.46	0.45
0.46	0.62
0.86	0.62
0.42	0.46
0.62	0.58
0.59	0.59
0.46	0.47
0.42	0.42
0.62	0.46
0.46	0.82
0.46	0.42
0.46	0.29
0.21	0.46
0.62	0.49
0.46	0.58
0.46	0.23
0.59	0.42
0.66	0.59
0.46	0.46
0.42	0.51
0.46	0.64
0.46	0.47
0.59	0.46
0.59	0.59
0.46	0.29
0.46	0.46
0.46	0.42
0.59	0.66
0.59	0.56
0.46	0.51
0.46	0.42
0.46	0.46
0.59	0.46
0.46	0.42
0.66	0.51
