# Supplementary material for: Microtubules are not required to generate a nascent axon in embryonic spinal neurons in vivo
Source: EMBO Rep. 2022 Oct 4;23(11):e52493. doi: 10.15252/embr.202152493 (PMC9638849; doi:10.15252/embr.202152493)
Supplement: Supplementary file 18 — Source Data for Figure 3 [file EMBR-23-e52493-s015.xlsx]

## Sheet: Fig3C,F
Centrosome, axon and centroid coordinates at time of axon initiation
Cell	Scale _x000B_	Cell centroid			Centrosome			Site of axon initiation
		x	y	z	x	y	z	x	y	z
E085_02_03	0.5	170.65	141.205	86.084	172.667	144.5	83	171.123	139.784	95
E085_02_04_01	0.5	121.137	117.631	99.568	123.5	117.333	96	117.154	120.887	105
E085_02_04_02	0.5	262.211	159.325	86.349	260.25	163	85	270.167	158.167	97
E229_01_01	0.69	32.586	36.411	98.061	42.667	37.667	92	32.667	40.333	107
E229_01_02	0.69	29.21	76.014	72.399	32.75	80.75	66	26	72	79
E229_01_03	0.69	31.33	94.169	73.005	38.5	95	68	25	96.067	80
E229_01_04	0.69	162.92	60.384	83.186	166.5	59.25	81	167	65.75	91
E229_01_05	0.69	157.754	76.087	77.327	158.5	76.25	76	163.25	66.75	85
E229_01_06	0.69	183.163	158.244	98.841	187.667	157.333	96	181.667	149.667	104
E229_01_07	0.69	176.602	165.145	102.843	178.5	161.25	97	178.333	170	111
E229_02_01	0.69	160.635	58.345	89.432	153.875	63.5	83	168.333	55.555	96
E229_02_02	0.69	146.532	137.122	84.365	144.25	135.5	88	147.167	135.333	90
E229_03_01	0.69	72.887	56.129	50.843	77.333	60.5	46	61.333	56.167	64
E238_01_01_01	1.01	65.793	73.543	74.79	68.5	73.75	76	67	74	79
E238_01_02_01	1.01	59.77	56.292	61.959	62.25	58.5	60	57.333	58.333	66
E238_01_02_02	1.01	162.074	91.914	64.428	158.5	90.5	62	169.5	92.25	69
E238_01_03_01	1.01	140.049	34.501	21.094	135.375	34.75	20	146	33.75	26
E238_01_03_02	1.01	118.495	131.076	37.383	117.5	131	39	125.125	131.375	43
E238_01_03_03	1.01	126.293	144.629	41.065	125.5	144.5	37	131.167	144.333	46
E238_01_03_04	1.01	67.13	117.854	48.331	70.083	117.5	45	66	117.875	55
E238_01_03_05	1.01	68.582	132.578	40.476	72.75	134.875	37	66	134.167	46
E238_03_02_01	0.686	27.058	46.74	67.485	29	49.25	60	28.333	50.667	73
E238_03_02_02	0.686	40.185	68.507	65.874	41	68.333	55	39.833	70	75
E238_03_02_03	0.686	189.916	107.569	57.918	187.75	109.25	53	197	105.667	63
E238_03_02_04	0.686	190.253	125.765	76.224	195.5	125.5	72	186.333	127.667	82
E238_03_02_05	0.686	27.901	87.085	64.025	34	84.75	55	22.667	89	71

## Sheet: Fig3C,G
Golgi complex, axon and centroid coordinates at time of axon initiation
Cell	Scale	Cell centroid			Golgi complex			Site of axon initiation
		x	y	z	x	y	z	x	y	z
E303_01_01	0.5	172.144	166.174	45.677	170.833	167.5	49	164.25	171	55
E303_01_02	0.5	150.528	176.416	42.236	153.667	177.667	47	147.992	176.96	53
E303_02_01	0.5	198.84	139.127	30.202	203	133	28	184.5	142.5	35
E303_02_02	0.5	278.606	96.17	61.926	274	99	58	274.649	106.415	74
E303_02_04	0.5	257.629	200.57	40.154	258	206.875	41	263.125	203	49
E303_04_02	0.5	297.825	241.29	47.696	289.917	239.417	46	304.976	235.333	70
E304_01_01_01	1	149.508	49.437	15.489	147	50	12	158.5	51.875	17
E304_01_01_02	1	156.273	83.988	29.387	154.5	81.833	24	161	89.5	35
E304_01_01_03	1	155.285	21.593	50.695	152	19	49	162	28.75	54
E304_01_08_01	1	129.987	135.701	47.73	127.375	135	46	132.917	134	50
E304_02_03_01	1	93.599	110.296	53.299	98.75	112.875	49	92.25	108.938	57
E304_02_03_02	1	97.799	112.85	44.769	100.917	113	43	95.125	111	48
E304_02_03_03	1	131.76	122.647	47.991	131.167	122.167	48	133.443	120.671	54
E304_02_06_01	1	90.477	96.839	58.953	89.5	94.75	57	87	97	63
E304_02_06_03	1	148.563	106.93	61.17	147.5	107.833	56	151	106.375	68
E304_02_06_04	1	148.561	134.609	67.889	150.5	132.5	67	148	133.667	72

## Sheet: Fig3C,H,I
Centrosome, Golgi complex, axon and centroid coordinates after 6-8 hours of axon growth
Cell	Scale	Cell centroid			Centrosome			Golgi complex			Base of axon
		x	y	z	x	y	z	x	y	z	x	y	z
E320_03_01_06	0.5	267.961	23.416	44.165	270.333	23	55	271.5	23.333	55	269.499	24.569	53
E320_03_01_07	0.5	260.757	41.549	52.387	272.5	35.667	60	271.75	40	57	269.06	36.83	61
E320_03_01_08	0.5	261.453	53.085	43.508	270.667	51.833	50	269	52.3	49	270.113	52.533	52
E320_03_01_09	0.5	287.659	272.41	28.226	285.125	270.375	37	285.875	271	36	284.125	271	41
E320_03_01_10	0.5	290.779	314.47	14.316	296.5	306.625	19	296	305.667	20	296	302	24
E320_03_02_01	0.5	177.06	163.243	51.377	174.5	164	61	174	163.5	59	170.5	163.5	66
E320_03_02_02	0.5	195.61	187.75	59.276	186.667	184.833	66	184.75	184.75	67	182.667	186.333	74
E320_03_02_03	0.5	187.097	207.898	61.601	176.333	209.5	71	177.5	208	67	175.25	207.75	72
E320_03_02_04	0.5	290.908	65.47	97.795	287.833	62.5	100	288.167	62.333	99	289.167	65.667	100
E320_03_02_05	0.5	287.862	85.865	75.172	287.625	82.625	76	285	83.75	75	296.5	80.25	89
E320_03_02_06	0.5	276.783	140.383	44.612	287.333	139.333	51	293	145.25	60	294.167	145.333	57
E320_03_02_07	0.5	277.125	166.249	38.85	281.333	163.167	48	280.333	164	49	291.333	163.167	56
E320_03_02_08	0.5	289.996	135.658	48.819	284.167	133.5	51	285.25	135.5	51	289.75	134.75	61
E320_03_02_09	0.5	290.403	226.68	29.606	295.917	225.083	35	294.333	225.167	36	294.5	226	40
E320_03_02_10	0.5	284.496	243.6	46.148	289.5	246.375	50	288	246	46	291.375	239.375	60
E320_03_02_11	0.5	289.218	273.018	31.216	283.833	274	35	283	271	34	281.833	271.833	40
E320_03_03_02	0.5	139.518	25.871	62.075	133.062	29	67	134.667	28	68	131.438	26.438	74
E320_03_03_04	0.5	142.456	66.936	60.284	141.917	61	64	140	63.833	65	134.833	62.167	75
E320_03_03_05	0.5	144.221	85.293	61.297	-	-	-	139.667	85.667	67	137.5	88	80
E320_03_03_07	0.5	280.494	46.756	77.605	284.938	51.125	82	284.333	51.167	82	285.5	46.625	94
E320_03_03_12	0.5	281.3	98.534	50.354	288	94.875	53	286.667	97	55	290	95.333	64
E320_03_03_13	0.5	279.034	143.657	67.766	282.312	143.25	76	280.5	142	73	279	141.438	82
E320_03_03_14	0.5	273.773	162.604	65.759	278.083	162.917	74	277	166.333	70	279.125	166.438	78
E320_03_12_01	0.5	184.508	122.731	116.653	181.167	127.333	120	178.5	127	118	172.167	118.5	122
E320_03_12_02	0.5	186.088	217.993	123.964	181.583	216.5	125	181	217.75	125	172.083	217.667	128
E320_03_12_03	0.5	266.731	99.011	119.846	269.667	97.333	124	270	98	123	272	98.667	130
E320_03_12_04	0.5	267.403	195.533	132.393	268	194.333	137	268	196	136	278.75	196.5	146
