# Supplementary material for: Microtubules are not required to generate a nascent axon in embryonic spinal neurons in vivo
Source: EMBO Rep. 2022 Oct 4;23(11):e52493. doi: 10.15252/embr.202152493 (PMC9638849; doi:10.15252/embr.202152493)
Supplement: Supplementary file 19 — Source Data for Figure 4 [file EMBR-23-e52493-s022.xlsx]

## Sheet: Fig4F
Time between actin accumulation and axon initiation
Cell	Time (mins) between persistant actin accumulation and time of axon initiation
E248_01_04_02	-70
E278_03_01	-30
E278_05_05	-120
E278_05_06	-12
E280_01_01	-130
E280_02_01	-130
E482_01_01	-10
E482_01_02	0
E482_01_04	-30
E504_01_01	-114
E510_01_01	-70
E590_02_01	-70
E590_03_03	-60
E590_04_01	-5
E590_04_02	-5
