# Supplementary material for: Microtubules are not required to generate a nascent axon in embryonic spinal neurons in vivo
Source: EMBO Rep. 2022 Oct 4;23(11):e52493. doi: 10.15252/embr.202152493 (PMC9638849; doi:10.15252/embr.202152493)
Supplement: Supplementary file 20 — Source Data for Figure 5 [file EMBR-23-e52493-s011.xlsx]

## Sheet: Fig5C-I WT nascent axon
Analysis of nascent axon protrusion in absence of nocodazole treatment (control/WT)
Cell	Axon extended within 135 minutes?	Length 60 mins after initiation (um)	Max width (um)	Dorsal view quadrant	Transverse view quandrant
E085_02_03	Y	8.55	7.28	4	3
E085_02_04_01	Y	N/A	6.25	2	2
E085_02_04_02	Y	22.39	7.48	1	2
E252_01_03	Y	20.59	9.94	4	3
E252_01_04	Y	12.51	15.95	2	2
E252_01_05	Y	12.72	11.54	2	2
E252_01_06	Y	14.59	11.55	2	2
E252_02_01	N	N/A	N/A	N/A	N/A
E252_02_02	N	N/A	N/A	N/A	N/A
E252_07_01	N	N/A	N/A	N/A	N/A
E252_08_01	N	N/A	N/A	N/A	N/A
E252_08_02	N	N/A	N/A	N/A	N/A
E278_05_05	Y	8.85	7.43	4	3
E278_05_06	Y	5.79	8.62	4	3
E303_01_01	Y	11.44	6.21	2	2
E303_01_02	Y	12.05	3.9	2	2
E303_02_01	Y	11.87	11.82	2	2
E303_02_04	Y	13.35	7.59	2	2
E303_04_02	Y	18.4	5.33	1	2
E304_01_01_01	Y	11.26	8.22	2	2
E304_01_01_02	N	N/A	N/A	N/A	N/A
E304_01_01_03	N	N/A	N/A	N/A	N/A
E304_02_03_01	Y	9.66	4.11	1	2
E304_02_03_02	Y	24.75	4.48	1	2
E304_02_03_03	N	N/A	N/A	N/A	N/A
E304_02_06_01	Y	15.34	5.57	2	2
E304_02_06_03	Y	19.55	5.04	1	2
E304_02_06_04	N	N/A	N/A	N/A	N/A
E320_03_01_09	N	N/A	N/A	N/A	N/A
E320_03_02_01	N	N/A	N/A	N/A	N/A

## Sheet: Fig5C-I nocodazole nascent axon
Analysis of nascent axon protrusion during nocodazole treatment
Cell	All protrusions retracted upon nocodazole treatment?	New nascent axon during nocodazole treatment?	Persistance/duration	Max length (um)	Max width (um)	Dorsal view quadrant	Transverse view quandrant	Little protrusions during noc? (after 45m)
20201007_04_01	N	Y	40m	9.5	7.8	1	2	Y
20201007_04_03	Y	N	N/A	N/A	N/A	N/A	N/A	Y
20201007_04_06	Y	N	N/A	N/A	N/A	N/A	N/A
20201007_05_02	Y	Y	50m	6.46	4.99	1	2	Y
20201007_05_03	Y	Y	1h 12m	10.3	3.303	1	2	Y
20201007_05_04	N	N	N/A	N/A	N/A	N/A	N/A	Y
20201007_05_05	N	N	N/A	N/A	N/A	N/A	N/A	Y
20201007_05_06	N	N	N/A	N/A	N/A	N/A	N/A	Y
20201008_03_05	Y	Y	24m	5.974	5.067	3	3	Y
20201008_05_02	Y	N	N/A	N/A	N/A	N/A	N/A	Y
20201008_05_05	Y	N	N/A	N/A	N/A	N/A	N/A	Y
20201008_05_06	Y	N	N/A	N/A	N/A	N/A	N/A	Y
20201008_06_01	Y	N	N/A	N/A	N/A	N/A	N/A	Y
20201008_06_02	Y	N	N/A	N/A	N/A	N/A	N/A	Y
20201008_06_04	Y	N	N/A	N/A	N/A	N/A	N/A	Y
20201008_06_05	N	N	N/A	N/A	N/A	N/A	N/A	Y
20201008_07_01	Y	Y	48m	13.101	3.879	1	2	Y
20201008_07_02	N	N	N/A	N/A	N/A	N/A	N/A	Y
20201014_01_02	N	N	N/A	N/A	N/A	N/A	N/A	Y
20201014_01_04	N	Y	1h 20m	8.674	2.853	2	2	Y
20201014_01_05	Y	N	N/A	N/A	N/A	N/A	N/A	Y
20201014_01_07	Y	N	N/A	N/A	N/A	N/A	N/A	Y
20201014_01_13	Y	Y	1h 10m	10	3.324	2	2	Y
20201014_02_01	N	N	N/A	N/A	N/A	N/A	N/A	Y
20201014_02_06	Y	N	N/A	N/A	N/A	N/A	N/A	Y
20201014_02_07	Y	Y	50m	11.904	6.227	1	2	Y
20201014_02_08	Y	N	N/A	N/A	N/A	N/A	N/A	Y
20201014_03_01	Y	Y but before 45m	N/A	N/A	N/A	N/A	N/A	Y
20201014_03_02	N	Y but before 45m	N/A	N/A	N/A	N/A	N/A	Y
20201014_03_03	Y	Y	1h 30m	7	3.598	1	2	Y
20201014_03_04	Y	N	N/A	N/A	N/A	N/A	N/A	Y
20201014_03_05	Y	N	N/A	N/A	N/A	N/A	N/A	Y
20201014_03_06	Y	N	N/A	N/A	N/A	N/A	N/A	Y
20201014_03_07	Y	Y	1h	7.5	3.64	1	2	Y
20201014_03_08	N	N	N/A	N/A	N/A	N/A	N/A	Y
20201014_03_09	Y	Y	1h 30m	9	2.909	1	2	Y
20201014_03_10	Y	N	N/A	N/A	N/A	N/A	N/A	Y
20201014_03_11	Y	N	N/A	N/A	N/A	N/A	N/A	Y
20201014_03_12	Y	N	N/A	N/A	N/A	N/A	N/A	Y
20201014_03_13	Y	Y but before 45m	N/A	N/A	N/A	N/A	N/A	Y
20201014_03_15	Y	N	N/A	N/A	N/A	N/A	N/A	Y
20201014_03_16	Y	N	N/A	N/A	N/A	N/A	N/A	Y
20201014_03_17	Y	N	N/A	N/A	N/A	N/A	N/A	Y
20201014_03_18	N	N	N/A	N/A	N/A	N/A	N/A	Y
20201014_03_19	Y	N	N/A	N/A	N/A	N/A	N/A	Y
20201014_03_20	Y	Y	1h 30m	12.91	2.644	2	2	Y
20201014_03_21	Y	N	N/A	N/A	N/A	N/A	N/A	Y
20201014_03_22	Y	N	N/A	N/A	N/A	N/A	N/A	Y
20201014_04_01	N	Y but before 45m	N/A	N/A	N/A	N/A	N/A	Y
20201014_04_06	Y	N	N/A	N/A	N/A	N/A	N/A	Y
20201014_04_07	Y	N	N/A	N/A	N/A	N/A	N/A	Y
20201014_04_08	Y	Y	1h 10m	9.5	6.219	4	3	Y
20201014_05_01	Y	N	N/A	N/A	N/A	N/A	N/A	Y
20201014_05_02	Y	N	N/A	N/A	N/A	N/A	N/A	Y
20201014_05_03	Y	N	N/A	N/A	N/A	N/A	N/A	Y
20201014_05_04	Y	Y	1h 20m	12.52	2.182	4	3	Y
20201014_05_05	Y	N	N/A	N/A	N/A	N/A	N/A	Y
20201014_05_06	Y	N	N/A	N/A	N/A	N/A	N/A	Y

## Sheet: Fig5C-I WT non axon
Analysis of non-axonal protrusions in absence of nocodazole treatment (control/WT)
Cell	Persistance/duration (mins)	Max length (um)	Max width (um)	Dorsal view quadrant	Transverse view quadrant
E303_02_01	9	4.52	0.706	3	3
	5	5.01	0.617	4	3
	5	5.3	0.342	1	2
	5	10.1	2	2	1
E303_02_04	10	6.23	0.541	4	3
	10	7.59	2.58	4	3
	10	3.51	0.706	2	2
	5	4.34	0.383	1	1
E303_04_02	20	5.5	1.85	3	4
	5	5.89	0.383	1	2
	20	8.39	1.71	4	4
	5	2.08	0.541	3	4
E304_01_01_01	17	3.11	0.484	2	2
	17	4.26	0.998	4	3
	17	5.01	1.37	1	2
	17	2.06	0.992	1	2
E304_02_03_03	17	7.47	1.47	3	4
	34	7.31	1.47	3	4
	17	3.42	0.383	2	2
	17	2.67	2.05	4	3
E304_02_06_01	34	6.37	0.617	4	4
	34	5.3	1.25	3	3
	17	6.58	0.383	3	3
	17	5.52	0.242	3	4
E304_02_06_03	17	3.03	1.38	3	3
	34	13.07	1.34	3	4
	34	3.53	0.685	3	4
	17	9.55	0.514	4	3
E304_02_06_04	17	5.94	0.514	1	2
	34	6.68	1.04	2	2
	17	3.09	0.726	3	3
	17	3.33	0.441	3	4
E320_03_01_09	15	6.08	1.95	1	2
	30	11.02	1.15	4	3
	15	5.91	0.737	3	4
	15	10.86	0.541	3	4
E320_03_02_01	15	7.47	2.38	4	4
	15	6.35	1.58	3	4
	15	3.49	0.998	1	2
	15	5.14	2.38	2	2

## Sheet: Fig5C-I nocodazole non axon
Analysis of non-axonal protrusions during nocodazole treatment
Cell	Persistance/duration (mins)	Max length (um)	Max width (um)	Dorsal view quadrant	Transverse view quadrant
20201007_04_01	11.5	4.641	1.095	2	2
	11.5	3.875	0.552	2	2
	23	3.501	0.954	3	1
20201007_04_03	11.5	6.87	3.155	2	1
	11.5	4.586	0.627	1	2
	11.5	6.023	0.091	4	3
20201007_05_02	11.5	2.344	1.195	4	3
	11.5	2.465	0.49	3	3
	23	5.484	1.225	1	2
20201007_06_04	23	4.734	1.401	3	4
20201008_03_05	12	2.262	0.867	1	2
	12	1.455	0.489	3	4
	12	1.838	0.403	3	4
20201008_05_02	12	1.242	0.744	1	2
	12	5.305	1.016	4	3
20201008_05_05	24	8.484	1.199	1	2
	12	3.892	0.851	4	3
	24	5.759	1.141	4	4
20201008_06_01	12	2.076	0.326	1	2
	24	8.366	0.555	1	2
	36	4.406	0.784	3	4
	36	4.353	0.646	2	2
20201008_06_05	12	6.029	0.875	1	2
	12	7.708	0.353	4	3
	24	8.293	1.238	3	2
20201008_06_06	12	3.69	0.54	4	3
	12	2.849	0.656	1	2
20201008_07_01	12	4.429	0.591	2	2
	12	3.606	1.27	2	2
20201014_01_04	20	5.457	1.029	1	1
	10	3.75	1.074	2	1
	10	2.386	0.712	4	3
20201014_02_01	10	5.202	0.726	1	2
	10	2.891	0.534	1	2
	20	8.113	0.428	2	1
	30	5.329	0.838	2	2
20201014_02_06	10	1.983	0.957	1	2
20201014_03_04	20	6.55	4.343	1	2
	20	2.593	1.094	1	2
20201014_03_05	20	3.55	2.407	1	2
	10	2.321	0.856	4	4

## Sheet: Fig5J
Ratios of kif5c560-YFP fluorescence intensity in soma compared to axon
Control/WT	Nocodazole
2.18145	0.796047
4.82374	0.477831
0.766414	0.832258
1.29805	0.923037
1.33291	0.579043
0.475768	0.644199
	0.991494
