# Supplementary material for: Microtubules are not required to generate a nascent axon in embryonic spinal neurons in vivo
Source: EMBO Rep. 2022 Oct 4;23(11):e52493. doi: 10.15252/embr.202152493 (PMC9638849; doi:10.15252/embr.202152493)
Supplement: Supplementary file 21 — Source Data for Figure 6 [file EMBR-23-e52493-s012.xlsx]

## Sheet: Fig6C-E
Distance between basal edge of soma, axon initiation site or axon tip and basal surface of spinal cord
WT					lamMO
Cell	Soma-basal surface	Axon-basal surface	Growth cone-basal surface		Cell	Soma-basal surface	Axon-basal surface	Growth cone-basal surface
E545_07 WT 01	0.604	0.415	2.189		E496_05 lamMO 03lhs	1.094	2.66	3.226
E545_08 WT 01	2.868	0	0		E496_05 lamMO 04b	3.792	3.113	1.868
E545_08 WT 03	4.793	5.623	0.3		E496_07 lamMO 01	0.849	2.509	4.302
E545_09 WT 01	0.943	0.792	0.274		E496_11 lamMO 04d	1.358	4.491	1.34
E545_09 WT 02	1.36	0.805	0.264		E496_11 lamMO 06b	5.604	3.302	8.472
					E496_11 lamMO 07d	4.811	5.226	3.679
					E496_11 lamMO 07v	2.189	2.604	0.792
					E545_01 lamMO 01	2.321	7.548	0.849
					E545_04 lamMO 01	2.214	2.377	2.132
					E545_05 lamMO 01	2.906	7	4.547
					E545_06 lamMO 01	0.604	2.377	3.755

## Sheet: Fig6G-L
Centrosome, axon and cell centroid coordinates at time of axon initiation in Sly-/- embryos
Cell	Scale _x000B_	Cell centroid			Centrosome			Site of axon initiation
		x	y	z	x	y	z	x	y	z
E460_01_01	0.8	35.436	39.271	114.398	39.5	41.5	114	34.5	41.542	127
E460_01_06	0.8	179.027	115.478	75.537	174.41	117.583	82	188.167	121.333	86
E460_02_02	0.8	29.111	25.528	116.118	31.5	25.5	114	30.667	22.667	126
E460_02_03	0.8	96.414	115.298	95.629	98.5	111.5	93	92.875	115.375	108
E460_02_04	0.8	89.805	128.355	111.157	93.167	125.833	104	88	135	120
E460_06_02	0.8	42.287	33.98	54.329	43.083	34.583	58	38	32.195	63
E460_07_02	0.8	102.547	15.456	123.158	101.5	18	121	99.133	16.467	137
E460_07_03	0.8	111.214	60.715	129.529	114.917	63.583	127	107.833	60.167	138
E460_07_04	0.8	111.235	73.906	134.07	122.5	78	127	104.71	71.718	144
E460_07_05	0.8	116.381	104.316	107.942	120.5	106.458	109	113.374	104.454	119
E460_07_07	0.8	114.364	123.167	134.426	114.5	127.75	132	110.962	123.769	147
E460_08_01	0.8	99.11	36.128	107.843	98	39.438	106	96.787	37.511	120
E460_08_03	0.8	100.462	63.277	120.888	104.5	67	119	94.5	60	132
E460_08_04	0.8	98.945	131.377	130.609	104.583	132.667	127	94.816	129.316	144
E475_02_02	0.5	46.678	52.638	118.242	N/A	N/A	N/A	45.041	53.539	138
E475_02_11	0.5	34.905	45.756	140.942	32.167	47.833	141	47.5	48.667	155
E476_02_02	0.5	41.1	44.434	130.8	N/A	N/A	N/A	48.5	45.25	143
E476_05_01	0.5	46.413	47.284	82.502	N/A	N/A	N/A	39.75	52	96
